# Supplementary material for: The Functional Ingredients of the Combined Extract of Mulberry Leaves and Butterfly Pea Flowers Improve Insomnia, Anxiolytic, Memory-Enhancing, and Antidepressant-like Activities in Stress-Exposed Rats
Source: Life (Basel). 2025 Aug 18;15(8):1308. doi: 10.3390/life15081308 (PMC12387157; doi:10.3390/life15081308)
Supplement: Supplementary file 1 [file life-15-01308-s001.zip]

Archive with 1 entries (1 files):
- life-3771429-supplementary.pdf
